# Supplementary material for: Assessing the Sensitivity of OCT-A Retinal Vasculature Metrics
Source: Transl Vis Sci Technol. 2023 Aug 2;12(8):2. doi: 10.1167/tvst.12.8.2 (PMC10405864; doi:10.1167/tvst.12.8.2)
Supplement: Supplement 2 [file tvst-12-8-2_s002.xlsx]

## Sheet: Szpernal_etal_TableS1_120322
Supplementary Table S1. Average data of 13 measured metrics across 94 participants
A) Depiction of data describing the normative mean, standard deviation, min and max for metric values of all 94 participants at 0% vessel loss. B) Table depicts the average data of each metric for each participant at 0% vessel loss. FAZ = foveal avascular zone. PICA = parafoveal intercapillary area. SD = standard deviation, VCI = vessel complexity index, VPI = vessel perimeter index, FD = fractal…
A)
	FAZ Area	Vessel Density	Mean PICA with FAZ	Summed PICA with FAZ	PICA Regularity with FAZ	PICA SD with FAZ	Mean PICA without FAZ	Summed PICA without FAZ	PICA Regularity without FAZ	PICA SD without FAZ	VCI	VPI	FD
Average	0.27234	48.9056	0.00131601	2.89497	0.242469	0.00604696	0.00119121	2.62263	0.766774	0.00156357	2949.18	0.0938126	1.86174
SD	0.101951	2.00818	0.000163002	0.113782	0.0793863	0.00223773	0.000134236	0.0955773	0.0547978	0.000223799	138.072	0.00305932	0.00431245
min	0.0750608	44.3918	0.000937314	2.55887	0.105611	0.00200299	0.000904573	2.39788	0.607268	0.0010421	2567.16	0.0866998	1.8513
max	0.672092	54.8375	0.00174691	3.15071	0.555741	0.01526	0.00159224	2.8947	0.868031	0.00224567	3178.17	0.100498	1.87227
B)
Image	FAZ Area	Vessel Density	Mean PICA with FAZ	Summed PICA with FAZ	PICA Regularity with FAZ	PICA SD with FAZ	Mean PICA without FAZ	Summed PICA without FAZ	PICA Regularity without FAZ	PICA SD without FAZ	VCI	VPI	FD
AD_10055_OD_rloss_0pct_1i.bmp	0.300431	50.9803	0.00112309	2.77741	0.182832	0.00614278	0.00100202	2.47698	0.82371	0.00121647	2972.62	0.0962039	1.8643
JC_0077_OD_rloss_0pct_1i.bmp	0.0902859	54.8375	0.000937314	2.55887	0.467958	0.00200299	0.000904573	2.46858	0.868031	0.0010421	3015.77	0.100498	1.86932
JC_0200_OD_rloss_0pct_1i.bmp	0.211383	47.8629	0.00139671	2.95405	0.286388	0.004877	0.00129738	2.74266	0.759436	0.00170835	3035.87	0.0942027	1.85778
JC_0691_OD_rloss_0pct_1i.bmp	0.312575	46.5017	0.0014693	3.03116	0.207943	0.00706588	0.00131842	2.71859	0.765413	0.0017225	2876.02	0.0903758	1.85989
JC_0878_OD_rloss_0pct_1i.bmp	0.307643	49.3312	0.00124711	2.87085	0.189867	0.00656836	0.00111395	2.56321	0.730148	0.00152565	2853.95	0.0927268	1.86456
JC_0905_OD_rloss_0pct_1i.bmp	0.267474	48.0988	0.00129717	2.94068	0.221562	0.00585467	0.0011797	2.67321	0.681315	0.00173151	3061.65	0.0948345	1.85859
JC_10145_OD_rloss_0pct_1i.bmp	0.271738	44.96	0.00164133	3.11852	0.252939	0.00648902	0.0014991	2.84679	0.782209	0.00191649	3097.69	0.0922261	1.85154
JC_10220_OD_rloss_0pct_1i.bmp	0.330649	48.0168	0.00130094	2.94533	0.183705	0.00708167	0.0011554	2.61468	0.779375	0.00148247	2996.4	0.0937386	1.85934
JC_10339_OD_rloss_0pct_1i.bmp	0.385299	46.6757	0.0014158	3.02131	0.166931	0.00848132	0.00123582	2.63601	0.736848	0.00167717	2960.96	0.091872	1.85855
JC_10549_OD_rloss_0pct_1i.bmp	0.133015	50.8715	0.00114409	2.78358	0.379349	0.00301594	0.00108987	2.65056	0.781817	0.00139402	3155.49	0.099013	1.86006
JC_10567_OD_rloss_0pct_1i.bmp	0.267855	49.1957	0.0012296	2.8785	0.214901	0.00572173	0.00111566	2.61065	0.728362	0.00153174	3056.63	0.0958312	1.86002
JC_10568_OD_rloss_0pct_1i.bmp	0.280061	49.6812	0.0012132	2.85102	0.205489	0.00590398	0.00109449	2.57096	0.829278	0.00131981	3066.5	0.0964582	1.86067
JC_10575_OD_rloss_0pct_1i.bmp	0.0914456	53.0485	0.00105147	2.66023	0.474909	0.00221405	0.00101573	2.56878	0.785888	0.00129246	2966.8	0.0980398	1.86761
JC_10583_OD_rloss_0pct_1i.bmp	0.161593	51.4978	0.00106888	2.7481	0.312754	0.00341765	0.00100642	2.5865	0.783357	0.00128476	3089.89	0.0985796	1.86354
JC_10584_OD_rloss_0pct_1i.bmp	0.282411	48.3661	0.00132858	2.92553	0.214276	0.00620032	0.00120087	2.64312	0.754576	0.00159146	2953.62	0.0934049	1.86082
JC_10585_OD_rloss_0pct_1i.bmp	0.250433	44.4904	0.00172904	3.14513	0.278546	0.00620738	0.00159224	2.8947	0.751227	0.00211952	3070.73	0.091343	1.8513
JC_10586_OD_rloss_0pct_1i.bmp	0.159277	51.1754	0.00112271	2.76636	0.314286	0.00357226	0.0010585	2.60708	0.65613	0.00161325	3013.25	0.0970443	1.86376
JC_10590_OD_rloss_0pct_1i.bmp	0.161529	48.9686	0.00130951	2.8914	0.348385	0.00375881	0.00123691	2.72987	0.783352	0.001579	3011.99	0.094909	1.85971
JC_10646_OD_rloss_0pct_1i.bmp	0.118287	49.241	0.00124339	2.87596	0.426486	0.00291543	0.00119277	2.75768	0.74359	0.00160406	3126.62	0.0969667	1.85782
JC_10647_OD_rloss_0pct_1i.bmp	0.182711	47.9203	0.00140314	2.95079	0.327284	0.00428721	0.00131688	2.76808	0.796227	0.0016539	3045.34	0.0944059	1.85775
JC_10648_OD_rloss_0pct_1i.bmp	0.21843	49.0377	0.00128504	2.88748	0.263544	0.00487599	0.00118836	2.66905	0.713572	0.00166536	3052.8	0.0956172	1.85957
JC_10649_OD_rloss_0pct_1i.bmp	0.281827	48.334	0.00135714	2.92736	0.217643	0.00623563	0.00122705	2.64553	0.795117	0.00154324	2938.26	0.0931308	1.86075
JC_10650_OD_rloss_0pct_1i.bmp	0.253351	47.5863	0.00139489	2.96972	0.243627	0.00572551	0.00127649	2.71637	0.744816	0.00171383	2979.31	0.0930509	1.8592
JC_10690_OD_rloss_0pct_1i.bmp	0.138555	50.0977	0.00124611	2.82743	0.379427	0.00328419	0.00118557	2.68887	0.754295	0.00157176	3127	0.0978125	1.85925
JC_10712_OD_rloss_0pct_1i.bmp	0.217529	49.5116	0.00132929	2.86063	0.270256	0.00491863	0.00122878	2.6431	0.784492	0.00156634	2902.48	0.0936827	1.86304
JC_10719_OD_rloss_0pct_1i.bmp	0.202347	50.7595	0.00112588	2.78993	0.26508	0.00424731	0.00104464	2.58758	0.804187	0.001299	3149.26	0.0988062	1.86052
JC_10720_OD_rloss_0pct_1i.bmp	0.0750608	51.5666	0.00112283	2.74419	0.555741	0.00202042	0.00109256	2.66913	0.804537	0.001358	3174.07	0.0999803	1.86046
JC_10777_OD_rloss_0pct_1i.bmp	0.228015	49.2378	0.00131331	2.87614	0.259028	0.00507014	0.00120974	2.64813	0.812192	0.00148948	2904.81	0.0934608	1.86342
JC_10888_OD_rloss_0pct_1i.bmp	0.258609	49.2849	0.00129728	2.87347	0.229601	0.00565015	0.00118106	2.61486	0.833744	0.00141657	3069.38	0.0961179	1.86028
JC_10889_OD_rloss_0pct_1i.bmp	0.287522	48.9151	0.00124331	2.89443	0.202595	0.00613692	0.00112029	2.60691	0.718894	0.00155835	3040.05	0.095298	1.86034
JC_10895_OD_rloss_0pct_1i.bmp	0.553665	47.6565	0.00127944	2.96574	0.11061	0.0115672	0.00104103	2.41207	0.726886	0.00143218	2834.51	0.0908284	1.86336
JC_10898_OD_rloss_0pct_1i.bmp	0.153271	51.4886	0.00108727	2.74861	0.332079	0.00327412	0.00102704	2.59534	0.824424	0.00124577	3094.35	0.0986421	1.86266
JC_10899_OD_rloss_0pct_1i.bmp	0.361675	47.6876	0.00142362	2.96398	0.176666	0.00805826	0.00125051	2.6023	0.784306	0.00159441	2753.36	0.089548	1.86451
JC_10990_OD_rloss_0pct_1i.bmp	0.205809	49.2879	0.00120121	2.8733	0.272744	0.00440418	0.00111564	2.66749	0.813417	0.00137155	3144.32	0.0972871	1.85801
JC_1103_OD_rloss_0pct_1i.bmp	0.325877	44.7115	0.00170621	3.1326	0.217158	0.007857	0.00152955	2.80672	0.726246	0.0021061	2902.98	0.0890334	1.85566
JC_11074_OD_rloss_0pct_1i.bmp	0.21006	48.0926	0.00137881	2.94099	0.286114	0.00481908	0.00128093	2.73093	0.766936	0.00167019	3163.6	0.0963944	1.85495
JC_11096_OD_rloss_0pct_1i.bmp	0.28633	45.5629	0.00168177	3.08436	0.239599	0.00701909	0.00152648	2.79803	0.679741	0.00224567	3057.85	0.0922435	1.85369
JC_11098_OD_rloss_0pct_1i.bmp	0.672092	44.3918	0.00161162	3.15071	0.105611	0.01526	0.00126848	2.47862	0.773809	0.00163927	2861.01	0.088071	1.85678
JC_11099_OD_rloss_0pct_1i.bmp	0.325709	47.5907	0.00145206	2.96947	0.19755	0.00735037	0.00129342	2.64376	0.807683	0.0016014	2876.28	0.091432	1.86144
JC_11103_OD_rloss_0pct_1i.bmp	0.259984	49.1651	0.00122669	2.88026	0.222087	0.00552347	0.00111644	2.62028	0.795561	0.00140333	3060.38	0.09586	1.85995
JC_11104_OD_rloss_0pct_1i.bmp	0.306682	47.2456	0.00137489	2.98902	0.202374	0.00679381	0.00123439	2.68234	0.685588	0.00180049	2871.74	0.091028	1.8609
JC_11106_OD_rloss_0pct_1i.bmp	0.375655	46.7329	0.001486	3.01807	0.175201	0.00848173	0.00130168	2.64242	0.759087	0.0017148	2845.98	0.0901257	1.86043
JC_11109_OD_rloss_0pct_1i.bmp	0.409092	47.1239	0.00151538	2.99592	0.162547	0.00932273	0.00130912	2.58682	0.78179	0.00167452	2829.67	0.0902423	1.86144
JC_11142_OD_rloss_0pct_1i.bmp	0.261895	48.3168	0.00127319	2.92833	0.226766	0.00561454	0.00115982	2.66643	0.827126	0.00140223	3111.26	0.0958161	1.85752
JC_11144_OD_rloss_0pct_1i.bmp	0.306894	47.6473	0.00136067	2.96626	0.200985	0.00677002	0.00122045	2.65937	0.707703	0.00172453	3053.12	0.0942568	1.85767
JC_11149_OD_rloss_0pct_1i.bmp	0.3037	49.3545	0.00130079	2.86953	0.197265	0.00659409	0.00116364	2.56583	0.824422	0.00141146	2780.42	0.0915462	1.86616
JC_11159_OD_rloss_0pct_1i.bmp	0.235387	47.1718	0.00140066	2.9932	0.255036	0.005492	0.00129111	2.75782	0.607268	0.0021261	3063.24	0.0939406	1.85658
JC_11190_OD_rloss_0pct_1i.bmp	0.312294	49.0832	0.00127764	2.88491	0.190471	0.00670779	0.00113984	2.57261	0.783193	0.00145537	2891.02	0.0930923	1.86328
JC_11253_OD_rloss_0pct_1i.bmp	0.296369	50.7987	0.00122107	2.78771	0.192075	0.00635727	0.00109173	2.49134	0.731812	0.00149182	2875.52	0.0944509	1.86668
JC_11314_OD_rloss_0pct_1i.bmp	0.425484	49.7258	0.00121316	2.84849	0.136993	0.00885564	0.00103239	2.42301	0.793128	0.00130166	2779.16	0.091869	1.86791
JC_11320_OD_rloss_0pct_1i.bmp	0.341695	49.0361	0.00123983	2.88757	0.171739	0.00721928	0.00109359	2.54587	0.719813	0.00151927	2971.95	0.0943409	1.86195
JC_11406_OD_rloss_0pct_1i.bmp	0.374499	46.038	0.00163412	3.05744	0.184826	0.0088414	0.00143473	2.68294	0.737348	0.00194579	2834.54	0.0892733	1.85931
JC_11415_OD_rloss_0pct_1i.bmp	0.348599	46.9816	0.00150802	3.00397	0.189567	0.00795505	0.00133369	2.65537	0.80492	0.00165692	2839.6	0.090264	1.86057
JC_11424_OD_rloss_0pct_1i.bmp	0.242056	51.9499	0.00111852	2.72248	0.222386	0.00502962	0.00101949	2.48042	0.853113	0.00119502	2843.35	0.0949793	1.86827
JC_11441_OD_rloss_0pct_1i.bmp	0.30569	46.8974	0.00139812	3.00875	0.205914	0.00678982	0.00125665	2.70306	0.721172	0.00174251	3017.53	0.0929655	1.85692
JC_11444_OD_rloss_0pct_1i.bmp	0.353214	47.7367	0.00130795	2.9612	0.172658	0.00757537	0.00115245	2.60799	0.709235	0.00162491	3083.97	0.0948206	1.85716
JC_11597_OD_rloss_0pct_1i.bmp	0.322984	49.8262	0.00130046	2.84281	0.184633	0.0070435	0.00115324	2.51982	0.77211	0.00149362	2676.78	0.0902519	1.86925
JC_11598_OD_rloss_0pct_1i.bmp	0.189426	48.7019	0.00131695	2.90651	0.309069	0.00426103	0.00123168	2.71709	0.847975	0.0014525	3163.59	0.0970028	1.85648
JC_11631_OD_rloss_0pct_1i.bmp	0.209315	47.085	0.00150131	2.99812	0.296898	0.00505666	0.0013972	2.7888	0.705303	0.00198099	3040.71	0.0935083	1.8564
JC_11658_OD_rloss_0pct_1i.bmp	0.239519	50.3731	0.00114627	2.81181	0.227775	0.00503248	0.00104906	2.57229	0.716487	0.00146417	3149.02	0.0984257	1.85986
JC_11685_OD_rloss_0pct_1i.bmp	0.235746	48.5208	0.00135601	2.91677	0.257175	0.0052727	0.00124699	2.68102	0.83363	0.00149585	3045.38	0.0949962	1.85887
JC_11686_OD_rloss_0pct_1i.bmp	0.298849	48.1587	0.00124146	2.93728	0.197517	0.00628532	0.00111562	2.63844	0.781101	0.00142826	3178.17	0.0966824	1.85581
JC_11861_OD_rloss_0pct_1i.bmp	0.354231	47.6654	0.00152141	2.96523	0.186613	0.00815275	0.00134035	2.611	0.83553	0.00160419	2871.54	0.0914284	1.86071
JC_11910_OD_rloss_0pct_1i.bmp	0.284724	50.1675	0.00123891	2.82347	0.202618	0.0061145	0.00111446	2.53874	0.770084	0.00144719	2886.4	0.0940398	1.86472
JC_11911_OD_rloss_0pct_1i.bmp	0.29757	45.7668	0.00174691	3.07281	0.238051	0.00733838	0.00157863	2.77524	0.784715	0.00201173	3045.98	0.09227	1.85339
JC_11930_OD_rloss_0pct_1i.bmp	0.254934	47.7595	0.00149038	2.9599	0.250387	0.00595232	0.00136271	2.70497	0.779545	0.00174808	2845.83	0.091108	1.86213
JC_11931_OD_rloss_0pct_1i.bmp	0.155471	49.8601	0.0012791	2.84089	0.3509	0.0036452	0.00120965	2.68541	0.753923	0.00160447	2988.95	0.095402	1.86257
JC_12044_OD_rloss_0pct_1i.bmp	0.231909	51.0671	0.00119866	2.77249	0.239086	0.00501349	0.00109887	2.54058	0.757608	0.00145044	2829.8	0.0939442	1.86745
JC_12058_OD_rloss_0pct_1i.bmp	0.341213	48.5662	0.00135859	2.91418	0.181289	0.00749407	0.00120008	2.57296	0.79734	0.0015051	2822.84	0.0915023	1.86453
JC_12059_OD_rloss_0pct_1i.bmp	0.514741	47.2718	0.00143563	2.98754	0.126465	0.011352	0.00118884	2.47279	0.813923	0.00146063	2761.08	0.0892817	1.86365
JC_12066_OD_rloss_0pct_1i.bmp	0.19914	51.2282	0.00111202	2.76337	0.259832	0.00427976	0.0010323	2.56423	0.649773	0.00158871	2899.97	0.0952517	1.86639
JC_12067_OD_rloss_0pct_1i.bmp	0.211008	49.8903	0.00124525	2.83917	0.270212	0.00460843	0.00115321	2.62817	0.831593	0.00138675	3079.05	0.0968585	1.86044
JC_12070_OD_rloss_0pct_1i.bmp	0.321592	46.2548	0.00154107	3.04516	0.206801	0.00745197	0.00137902	2.72357	0.722531	0.0019086	2788.68	0.0887563	1.86147
JC_12071_OD_rloss_0pct_1i.bmp	0.162848	50.9258	0.00118168	2.7805	0.325498	0.00363038	0.00111295	2.61765	0.774761	0.0014365	2940.91	0.0956382	1.86515
JC_12072_OD_rloss_0pct_1i.bmp	0.175556	49.9094	0.00123128	2.83809	0.314302	0.0039175	0.00115561	2.66253	0.787714	0.00146705	3103.33	0.0972583	1.85967
JC_12080_OD_rloss_0pct_1i.bmp	0.377223	47.4107	0.00143598	2.97967	0.170738	0.00841045	0.00125479	2.60244	0.775909	0.00161719	2721.86	0.0887755	1.86514
JC_12083_OD_rloss_0pct_1i.bmp	0.398126	48.5067	0.00134698	2.91757	0.155541	0.00866	0.00116371	2.51944	0.776606	0.00149846	2715.88	0.0896971	1.86603
JC_12086_OD_rloss_0pct_1i.bmp	0.196601	52.8766	0.00102494	2.66997	0.25647	0.00399634	0.000949835	2.47337	0.840629	0.00112991	3018.61	0.0987317	1.86678
JC_12089_OD_rloss_0pct_1i.bmp	0.281176	49.0775	0.00128863	2.88523	0.21001	0.00613603	0.00116356	2.60405	0.717043	0.00162272	2818.93	0.0919189	1.86545
JC_12091_OD_rloss_0pct_1i.bmp	0.383366	48.8927	0.00134184	2.8957	0.160252	0.00837332	0.00116473	2.51233	0.748378	0.00155634	2672.6	0.0893328	1.86813
JC_12093_OD_rloss_0pct_1i.bmp	0.55154	47.9445	0.00138927	2.94942	0.115486	0.0120298	0.00113001	2.39788	0.795609	0.00142031	2567.16	0.0866998	1.87016
JC_12095_OD_rloss_0pct_1i.bmp	0.401497	46.4875	0.00144724	3.03197	0.16307	0.008875	0.0012562	2.63048	0.827851	0.00151742	2984.43	0.0920494	1.85643
JC_12096_OD_rloss_0pct_1i.bmp	0.275694	47.7605	0.00142164	2.95985	0.226444	0.0062781	0.00128984	2.68415	0.715466	0.00180279	2786.71	0.0901575	1.86385
JC_12099_OD_rloss_0pct_1i.bmp	0.17996	50.7996	0.00118927	2.78765	0.303944	0.0039128	0.00111297	2.60769	0.862627	0.00129021	3055.89	0.0973689	1.86232
JC_12101_OD_rloss_0pct_1i.bmp	0.245031	48.7196	0.00131411	2.9055	0.237727	0.00552781	0.00120383	2.66047	0.62846	0.00191553	2819.91	0.0915991	1.86445
JC_12102_OD_rloss_0pct_1i.bmp	0.17575	52.3529	0.00110959	2.69964	0.295478	0.00375525	0.00103778	2.52389	0.831829	0.00124759	2842.07	0.0953256	1.86936
JC_12103_OD_rloss_0pct_1i.bmp	0.339837	47.5882	0.0015221	2.96961	0.194541	0.00782406	0.0013486	2.62978	0.854431	0.00157836	2710.69	0.0887587	1.86472
JC_12109_OD_rloss_0pct_1i.bmp	0.119077	51.0926	0.00113708	2.77105	0.397856	0.00285801	0.00108866	2.65198	0.69456	0.00156741	3038.51	0.0973713	1.86349
JC_12111_OD_rloss_0pct_1i.bmp	0.170274	51.1085	0.00115471	2.77015	0.310914	0.00371393	0.00108419	2.59988	0.794545	0.00136454	3031.6	0.0972757	1.86299
JC_12113_OD_rloss_0pct_1i.bmp	0.190713	50.8665	0.00122314	2.78386	0.280279	0.004364	0.00113985	2.59315	0.631695	0.00180442	2810.53	0.0934398	1.86709
JC_12117_OD_rloss_0pct_1i.bmp	0.341095	48.291	0.00135638	2.92979	0.181562	0.00747061	0.00119902	2.58869	0.786314	0.00152487	2911.72	0.0926679	1.86271
JC_12119_OD_rloss_0pct_1i.bmp	0.241537	52.4042	0.00110567	2.69673	0.219216	0.00504376	0.00100705	2.4552	0.767941	0.00131137	2727.5	0.0934302	1.87227
JC_12126_OD_rloss_0pct_1i.bmp	0.264229	50.5509	0.00123045	2.80174	0.216456	0.00568456	0.0011149	2.53751	0.806436	0.0013825	2906.93	0.0947335	1.86513
JC_1246_OD_rloss_0pct_1i.bmp	0.185478	51.8643	0.00115663	2.72733	0.280624	0.00412164	0.00107843	2.54185	0.67289	0.00160268	2757.81	0.0934627	1.8703
