# Supplementary material for: Assessing the Sensitivity of OCT-A Retinal Vasculature Metrics
Source: Transl Vis Sci Technol. 2023 Aug 2;12(8):2. doi: 10.1167/tvst.12.8.2 (PMC10405864; doi:10.1167/tvst.12.8.2)
Supplement: Supplement 3 [file tvst-12-8-2_s003.xlsx]

## Sheet: Sheet1
Supplementary Table S2. Intended vs actual percent capillary loss for 94 participants
Table depicts the intended vs actual percent capillary loss for each participant across each intended percent loss. SD = standard deviation. Min = minimum. Max = maximum.
	AD_10055					JC_0077					JC_0200					JC_0691					JC_0878					JC_0905					JC_1103					JC_1246					JC_10145					JC_10220
Intended Loss	Average	SD	Variance	Min	Max	Average	SD	Variance	Min	Max	Average	SD	Variance	Min	Max	Average	SD	Variance	Min	Max	Average	SD	Variance	Min	Max	Average	SD	Variance	Min	Max	Average	SD	Variance	Min	Max	Average	SD	Variance	Min	Max	Average	SD	Variance	Min	Max	Average	SD	Variance	Min
0	0	0	0	0	0	0	0	0	0	0	0	0	0	0	0	0	0	0	0	0	0	0	0	0	0	0	0	0	0	0	0	0	0	0	0	0	0	0	0	0	0	0	0	0	0	0	0	0	0
1	0.0100718	6.62447e-05	4.38835e-09	0.0100023	0.0106365	0.0100657	5.61613e-05	3.15409e-09	0.0100053	0.0103751	0.0100818	8.07891e-05	6.52689e-09	0.0100005	0.0107429	0.0100888	8.13119e-05	6.61162e-09	0.0100056	0.0107143	0.010076	7.04362e-05	4.96126e-09	0.0100018	0.010545	0.0100733	7.557e-05	5.71083e-09	0.0100002	0.0109295	0.0100859	8.35869e-05	6.98677e-09	0.0100022	0.0106643	0.0100747	7.32592e-05	5.36691e-09	0.0100051	0.0109021	0.0100928	8.84824e-05	7.82914e-09	0.0100067	0.0107107	0.010075	7.32885e-05	5.37121e-09	0.0100001
2	0.0200766	7.09607e-05	5.03542e-09	0.0200047	0.0206458	0.0200686	5.63477e-05	3.17506e-09	0.020004	0.0203474	0.0200811	7.6531e-05	5.857e-09	0.020001	0.0208089	0.0200872	9.57307e-05	9.16437e-09	0.0200036	0.0214136	0.0200781	7.21777e-05	5.20962e-09	0.0200036	0.020554	0.0200744	7.22339e-05	5.21773e-09	0.0200004	0.020608	0.020089	9.22866e-05	8.51682e-09	0.0200044	0.0207833	0.0200735	7.48325e-05	5.59991e-09	0.0200029	0.0210302	0.02009	8.5955e-05	7.38826e-09	0.0200059	0.0209067	0.0200872	0.000120056	1.44135e-08	0.0200003
3	0.0300687	6.63344e-05	4.40026e-09	0.0300001	0.0304827	0.0300666	6.41821e-05	4.11934e-09	0.0300026	0.0307621	0.0300819	9.77276e-05	9.55068e-09	0.0300015	0.0317265	0.0300898	0.000104932	1.10108e-08	0.0300017	0.0316605	0.0300833	7.65853e-05	5.86531e-09	0.0300054	0.0308528	0.030073	7.98371e-05	6.37396e-09	0.0300006	0.0308942	0.0300984	0.000113129	1.27983e-08	0.0300065	0.0315178	0.0300729	7.63483e-05	5.82906e-09	0.0300007	0.0309701	0.0300927	0.000122501	1.50066e-08	0.0300051	0.0317763	0.0300866	0.000120649	1.45561e-08	0.0300004
4	0.0400706	7.27844e-05	5.29757e-09	0.0400025	0.0410158	0.0400632	5.75126e-05	3.3077e-09	0.0400013	0.0405759	0.0400806	9.07263e-05	8.23126e-09	0.040002	0.041203	0.040099	0.000120934	1.4625e-08	0.0400072	0.0415152	0.0400825	9.12881e-05	8.33352e-09	0.04	0.041166	0.0400788	9.25198e-05	8.55991e-09	0.0400009	0.0414162	0.0400897	9.61593e-05	9.24661e-09	0.0400009	0.0409435	0.0400788	7.03499e-05	4.9491e-09	0.0400058	0.040505	0.0400955	0.000114816	1.31827e-08	0.0400042	0.0414727	0.0400796	8.97588e-05	8.05664e-09	0.0400006
5	0.0500761	9.10557e-05	8.29113e-09	0.0500048	0.0512456	0.0500641	5.97939e-05	3.57531e-09	0.05	0.0504887	0.0500853	9.52026e-05	9.06354e-09	0.0500025	0.0511016	0.0500916	0.00011422	1.30461e-08	0.0500053	0.0518827	0.0500772	0.00011349	1.28799e-08	0.0500018	0.0522252	0.0500776	7.6313e-05	5.82367e-09	0.0500011	0.050723	0.0501015	0.000135787	1.84382e-08	0.0500031	0.0517558	0.050076	7.94609e-05	6.31404e-09	0.0500036	0.0510888	0.0500943	0.000126704	1.6054e-08	0.0500034	0.0520926	0.0500904	0.000168631	2.84364e-08	0.0500007
6	0.0600686	6.82768e-05	4.66173e-09	0.0600003	0.0604897	0.06007	6.28609e-05	3.95149e-09	0.0600053	0.0608308	0.0600797	8.68394e-05	7.54108e-09	0.0600031	0.0613132	0.0600909	9.19373e-05	8.45247e-09	0.0600033	0.060976	0.0600769	7.16632e-05	5.13561e-09	0.0600036	0.0605178	0.0600735	8.70638e-05	7.5801e-09	0.0600013	0.0610807	0.0601036	0.000170076	2.89257e-08	0.0600053	0.0630278	0.0600745	9.25826e-05	8.57154e-09	0.0600014	0.0616726	0.0600945	0.000141294	1.9964e-08	0.0600026	0.062175	0.0600804	0.000109131	1.19096e-08	0.0600009
7	0.0700733	6.50323e-05	4.2292e-09	0.0700026	0.0704507	0.0700672	6.15413e-05	3.78733e-09	0.070004	0.0706248	0.0700908	0.000123494	1.52508e-08	0.0700036	0.0719687	0.070089	0.000103439	1.06997e-08	0.0700014	0.0714943	0.0700825	8.99536e-05	8.09165e-09	0.0700054	0.0714322	0.0700762	8.4609e-05	7.15869e-09	0.0700015	0.0711666	0.0700989	0.00010133	1.02678e-08	0.0700075	0.0712149	0.07008	8.21346e-05	6.7461e-09	0.0700065	0.0709036	0.0700924	0.000129505	1.67716e-08	0.0700017	0.072106	0.0700826	0.000113117	1.27955e-08	0.070001
8	0.0800767	7.18191e-05	5.15798e-09	0.080005	0.0806943	0.080068	5.57891e-05	3.11243e-09	0.0800026	0.0803593	0.080087	9.54194e-05	9.10487e-09	0.0800041	0.0812487	0.0800916	8.79303e-05	7.73174e-09	0.0800069	0.0808363	0.0800734	7.6303e-05	5.82214e-09	0.08	0.0808256	0.0800765	0.000113407	1.28611e-08	0.0800017	0.0825679	0.0800943	0.000148464	2.20417e-08	0.0800019	0.0827283	0.0800735	7.89732e-05	6.23677e-09	0.0800043	0.0809737	0.0800865	9.43988e-05	8.91113e-09	0.0800009	0.0813558	0.0800811	0.000119313	1.42356e-08	0.0800011
9	0.0900691	6.50037e-05	4.22548e-09	0.0900004	0.0907035	0.0900631	5.66858e-05	3.21328e-09	0.0900013	0.0903976	0.0900824	8.1716e-05	6.6775e-09	0.0900046	0.0909071	0.0900912	9.67587e-05	9.36225e-09	0.090005	0.0913245	0.0900759	6.86129e-05	4.70773e-09	0.0900018	0.090784	0.0900777	0.000113902	1.29737e-08	0.0900019	0.0920892	0.0900921	9.00397e-05	8.10715e-09	0.0900041	0.0908298	0.090076	8.59179e-05	7.38188e-09	0.0900022	0.0911741	0.0900902	0.000101866	1.03767e-08	0.0900001	0.0910522	0.0900846	0.000147012	2.16124e-08	0.0900013
10	0.100071	6.20943e-05	3.8557e-09	0.100003	0.100444	0.100066	7.04205e-05	4.95905e-09	0.1	0.101162	0.100087	9.3391e-05	8.72189e-09	0.100005	0.101534	0.10009	0.000111465	1.24244e-08	0.100003	0.102099	0.100078	7.88433e-05	6.21627e-09	0.100004	0.100648	0.100076	8.13936e-05	6.62492e-09	0.100002	0.100846	0.100097	0.00011719	1.37335e-08	0.100006	0.101736	0.10007	6.62348e-05	4.38704e-09	0.1	0.100441	0.100096	9.12351e-05	8.32385e-09	0.100007	0.100756	0.100086	0.000129474	1.67635e-08	0.100001
11	0.110075	6.42104e-05	4.12297e-09	0.110005	0.110481	0.110071	6.3394e-05	4.0188e-09	0.110005	0.110692	0.11009	9.18279e-05	8.43237e-09	0.110006	0.11109	0.110085	0.000110423	1.21932e-08	0.110001	0.112263	0.110084	9.42888e-05	8.89037e-09	0.110005	0.111483	0.110076	0.000130781	1.71037e-08	0.110002	0.113541	0.110084	8.50733e-05	7.23746e-09	0.110001	0.110943	0.110076	6.63775e-05	4.40598e-09	0.110005	0.110425	0.110098	0.000158081	2.49895e-08	0.110006	0.113072	0.110082	0.000135813	1.84452e-08	0.110002
12	0.120066	6.33941e-05	4.01882e-09	0.120001	0.120442	0.120068	6.01251e-05	3.61503e-09	0.120004	0.120433	0.120086	8.50072e-05	7.22623e-09	0.120006	0.120967	0.120094	9.78498e-05	9.57458e-09	0.120007	0.121319	0.120075	6.62588e-05	4.39022e-09	0.12	0.120449	0.120078	7.48561e-05	5.60344e-09	0.120003	0.120639	0.120089	0.000106356	1.13116e-08	0.120003	0.1216	0.120077	8.62589e-05	7.4406e-09	0.120003	0.121254	0.120097	0.000162817	2.65095e-08	0.120005	0.124244	0.120085	0.000124644	1.5536e-08	0.120002
13	0.130074	6.80899e-05	4.63623e-09	0.130003	0.130444	0.130066	6.16647e-05	3.80254e-09	0.130003	0.130663	0.130091	0.000104026	1.08215e-08	0.130007	0.131695	0.130086	8.35765e-05	6.98504e-09	0.130005	0.130955	0.130076	7.50881e-05	5.63822e-09	0.130002	0.130791	0.130075	7.48947e-05	5.60921e-09	0.130003	0.131011	0.130099	0.000100087	1.00173e-08	0.130005	0.130823	0.130073	6.81674e-05	4.64679e-09	0.130001	0.130565	0.130093	0.000123499	1.5252e-08	0.130004	0.132532	0.130082	0.000113019	1.27732e-08	0.130002
14	0.140072	6.26808e-05	3.92888e-09	0.140005	0.140446	0.140064	5.69656e-05	3.24508e-09	0.140001	0.140596	0.140088	9.15254e-05	8.37689e-09	0.140007	0.141113	0.140086	8.39e-05	7.0392e-09	0.140003	0.140779	0.140076	6.90417e-05	4.76675e-09	0.140004	0.140518	0.140077	7.42899e-05	5.51899e-09	0.140003	0.140854	0.140093	9.14057e-05	8.355e-09	0.140007	0.140911	0.140076	6.84909e-05	4.691e-09	0.140006	0.140527	0.140088	8.49163e-05	7.21077e-09	0.140003	0.140707	0.140085	0.000117979	1.3919e-08	0.140002
15	0.150072	7.13085e-05	5.0849e-09	0.150001	0.150869	0.150062	5.94775e-05	3.53757e-09	0.15	0.150423	0.15008	8.35867e-05	6.98674e-09	0.15	0.150772	0.150082	8.47033e-05	7.17464e-09	0.150001	0.150943	0.150078	7.18689e-05	5.16514e-09	0.150005	0.150744	0.150075	7.0976e-05	5.03759e-09	0.150003	0.150539	0.150087	9.95873e-05	9.91763e-09	0.150002	0.151271	0.150076	7.28369e-05	5.30522e-09	0.150004	0.150879	0.150091	0.000100289	1.00579e-08	0.150003	0.151191	0.150081	9.66807e-05	9.34716e-09	0.150002
16	0.160069	6.09042e-05	3.70932e-09	0.160003	0.160527	0.160076	8.5548e-05	7.31846e-09	0.160005	0.161386	0.160073	7.29553e-05	5.32248e-09	0.160001	0.160867	0.160087	8.37673e-05	7.01696e-09	0.160006	0.160896	0.160072	6.85092e-05	4.69351e-09	0.16	0.160782	0.160075	6.9354e-05	4.80998e-09	0.160003	0.160582	0.160089	0.000103338	1.06787e-08	0.160004	0.161819	0.160071	7.15991e-05	5.12643e-09	0.160001	0.160681	0.160091	0.000113279	1.28322e-08	0.160002	0.162424	0.160081	9.84412e-05	9.69068e-09	0.160002
17	0.170073	6.18844e-05	3.82968e-09	0.170005	0.170391	0.170069	6.96518e-05	4.85137e-09	0.170004	0.170757	0.170077	7.6281e-05	5.81878e-09	0.170001	0.170889	0.170086	7.71033e-05	5.94491e-09	0.170004	0.170494	0.170078	7.71694e-05	5.95511e-09	0.170002	0.17082	0.170083	8.20436e-05	6.73116e-09	0.170004	0.17089	0.170089	9.0763e-05	8.23793e-09	0.170006	0.171065	0.17008	7.43639e-05	5.52999e-09	0.170007	0.171041	0.170087	0.000101739	1.03509e-08	0.170001	0.171863	0.170079	9.23192e-05	8.52283e-09	0.170002
18	0.180067	6.51163e-05	4.24013e-09	0.180001	0.180442	0.180065	5.66097e-05	3.20466e-09	0.180003	0.180339	0.180083	9.10915e-05	8.29766e-09	0.180002	0.180934	0.180087	8.28812e-05	6.86929e-09	0.180002	0.180591	0.180075	7.19258e-05	5.17332e-09	0.180004	0.180532	0.180082	0.000102376	1.04808e-08	0.180004	0.182084	0.180094	0.000101839	1.03711e-08	0.18	0.181558	0.18008	7.94441e-05	6.31136e-09	0.180004	0.180858	0.18009	0.000104398	1.0899e-08	0.18	0.181665	0.180082	0.000106673	1.13791e-08	0.180003
19	0.190072	6.49709e-05	4.22122e-09	0.190003	0.190761	0.190067	6.40276e-05	4.09953e-09	0.190001	0.190919	0.19008	7.8788e-05	6.20754e-09	0.190002	0.190869	0.190086	9.00261e-05	8.1047e-09	0.19	0.190988	0.190078	6.80618e-05	4.6324e-09	0.190005	0.190541	0.190077	8.42295e-05	7.09461e-09	0.190004	0.191391	0.19009	8.97249e-05	8.05055e-09	0.190002	0.190961	0.190071	6.77725e-05	4.59312e-09	0.190002	0.190443	0.19009	8.73764e-05	7.63463e-09	0.190007	0.1909	0.190079	8.81269e-05	7.76635e-09	0.190003
20	0.200075	6.47562e-05	4.19337e-09	0.200006	0.200481	0.200062	5.73474e-05	3.28873e-09	0.2	0.200548	0.200084	8.34388e-05	6.96203e-09	0.200003	0.200716	0.200084	7.45777e-05	5.56183e-09	0.200006	0.200511	0.200077	7.54579e-05	5.69389e-09	0.2	0.200876	0.20008	9.17145e-05	8.41156e-09	0.200004	0.201041	0.200093	8.90153e-05	7.92372e-09	0.200005	0.201056	0.200071	7.47871e-05	5.59311e-09	0.2	0.200933	0.200088	0.000106193	1.12769e-08	0.200006	0.202368	0.200081	9.74487e-05	9.49626e-09	0.200003
21	0.21007	6.69965e-05	4.48854e-09	0.210001	0.210614	0.21007	6.11621e-05	3.7408e-09	0.210005	0.210468	0.210084	8.33145e-05	6.94131e-09	0.210003	0.210797	0.210088	8.6542e-05	7.48952e-09	0.210004	0.210984	0.210074	6.96343e-05	4.84894e-09	0.210002	0.210509	0.210078	7.86725e-05	6.18936e-09	0.210005	0.210791	0.210096	0.000103631	1.07393e-08	0.210007	0.211191	0.210075	7.05799e-05	4.98153e-09	0.210005	0.210591	0.210087	7.78162e-05	6.05536e-09	0.210005	0.210664	0.210081	0.000125004	1.56259e-08	0.210003
22	0.220072	6.3351e-05	4.01335e-09	0.220003	0.220444	0.220066	5.63101e-05	3.17083e-09	0.220004	0.220387	0.220086	9.22873e-05	8.51694e-09	0.220004	0.220965	0.220086	7.85369e-05	6.16805e-09	0.220002	0.220575	0.220074	6.7729e-05	4.58722e-09	0.220004	0.220808	0.220079	7.57799e-05	5.7426e-09	0.220005	0.22082	0.220088	8.96818e-05	8.04283e-09	0.220001	0.220905	0.220074	7.13602e-05	5.09227e-09	0.220003	0.220661	0.220091	8.81697e-05	7.77389e-09	0.220004	0.220852	0.220076	8.52602e-05	7.26929e-09	0.220003
23	0.230079	7.60501e-05	5.78362e-09	0.230006	0.230826	0.230063	5.73487e-05	3.28887e-09	0.230003	0.230339	0.230084	8.39813e-05	7.05286e-09	0.230004	0.230871	0.230078	7.66854e-05	5.88065e-09	0.23	0.230498	0.23008	7.26123e-05	5.27255e-09	0.230005	0.230875	0.230074	6.86659e-05	4.715e-09	0.230005	0.230548	0.230097	9.8549e-05	9.7119e-09	0.230003	0.230923	0.230067	6.97752e-05	4.86858e-09	0.230001	0.230825	0.23009	8.32553e-05	6.93144e-09	0.230004	0.230677	0.230086	0.000119264	1.42239e-08	0.230003
24	0.240071	7.07229e-05	5.00173e-09	0.240001	0.240842	0.240068	6.32122e-05	3.99579e-09	0.240001	0.240728	0.240088	9.36112e-05	8.76306e-09	0.240005	0.24098	0.240087	8.48706e-05	7.20302e-09	0.240006	0.240722	0.240071	6.83304e-05	4.66904e-09	0.24	0.240565	0.240082	7.63236e-05	5.82529e-09	0.240005	0.24087	0.240096	0.000101332	1.02682e-08	0.240006	0.241003	0.240078	6.80893e-05	4.63616e-09	0.240006	0.240505	0.240086	8.9516e-05	8.01311e-09	0.240003	0.24079	0.240079	8.56608e-05	7.33776e-09	0.240003
25	0.250074	6.78433e-05	4.60271e-09	0.250003	0.250541	0.250063	6.42729e-05	4.13101e-09	0.25	0.250859	0.250085	8.63822e-05	7.46189e-09	0.250005	0.25085	0.250082	7.80868e-05	6.09755e-09	0.250004	0.25069	0.250076	7.81234e-05	6.10326e-09	0.250002	0.2509	0.250081	7.37672e-05	5.4416e-09	0.250005	0.250534	0.250088	9.48316e-05	8.99304e-09	0.25	0.251028	0.25007	6.31631e-05	3.98958e-09	0.250004	0.250524	0.250086	0.000102572	1.0521e-08	0.250002	0.251947	0.250082	8.84288e-05	7.81965e-09	0.250004
26	0.260073	6.64689e-05	4.41812e-09	0.260006	0.260612	0.260068	6.06996e-05	3.68444e-09	0.260005	0.260725	0.260088	8.55653e-05	7.32142e-09	0.260006	0.261061	0.260085	8.37498e-05	7.01403e-09	0.260002	0.260748	0.260079	7.0255e-05	4.93576e-09	0.260004	0.260511	0.260079	7.3788e-05	5.44466e-09	0.260006	0.26082	0.260084	8.12025e-05	6.59384e-09	0.260002	0.260789	0.260077	7.93062e-05	6.28947e-09	0.260001	0.260783	0.260086	7.85275e-05	6.16656e-09	0.260001	0.260516	0.260082	0.000111329	1.23943e-08	0.260004
27	0.270068	6.16855e-05	3.80511e-09	0.270001	0.27038	0.270067	6.60481e-05	4.36235e-09	0.270004	0.270849	0.270088	9.28383e-05	8.61896e-09	0.270006	0.270902	0.270091	8.50684e-05	7.23663e-09	0.270007	0.270739	0.270077	6.80798e-05	4.63485e-09	0.270005	0.27073	0.270078	7.21646e-05	5.20773e-09	0.270006	0.270749	0.270092	8.89879e-05	7.91885e-09	0.270004	0.271048	0.270076	7.50432e-05	5.63148e-09	0.270007	0.271055	0.270079	7.59787e-05	5.77277e-09	0.27	0.270492	0.270083	0.000120579	1.45393e-08	0.270004
28	0.280072	6.17912e-05	3.81816e-09	0.280004	0.280438	0.280068	6.84904e-05	4.69094e-09	0.280003	0.280722	0.280085	7.46763e-05	5.57655e-09	0.280007	0.280764	0.280088	8.95259e-05	8.01488e-09	0.280005	0.281046	0.280069	6.63384e-05	4.40078e-09	0.28	0.280471	0.280077	7.15637e-05	5.12137e-09	0.280006	0.280478	0.2801	9.88472e-05	9.77077e-09	0.280007	0.280934	0.280076	7.4116e-05	5.49318e-09	0.280004	0.280851	0.280094	8.29763e-05	6.88507e-09	0.280007	0.280673	0.280082	8.53435e-05	7.28352e-09	0.280004
29	0.290075	6.52652e-05	4.25955e-09	0.290006	0.29042	0.290065	5.64984e-05	3.19206e-09	0.290001	0.290444	0.29008	8.48792e-05	7.20449e-09	0.29	0.290932	0.290085	8.31144e-05	6.90801e-09	0.290003	0.291089	0.290077	7.0385e-05	4.95404e-09	0.290002	0.290509	0.29008	7.75793e-05	6.01855e-09	0.290006	0.290707	0.290089	8.95438e-05	8.01809e-09	0.290001	0.290897	0.290076	7.25602e-05	5.26499e-09	0.290002	0.290689	0.290089	8.27929e-05	6.85467e-09	0.290006	0.290718	0.29009	0.000113921	1.2978e-08	0.290004
30	0.300073	6.88757e-05	4.74387e-09	0.300001	0.300594	0.300064	5.96404e-05	3.55697e-09	0.3	0.300594	0.300078	7.67681e-05	5.89334e-09	0.300001	0.300736	0.300084	8.46386e-05	7.16369e-09	0.300002	0.300725	0.300078	6.79943e-05	4.62323e-09	0.300004	0.300489	0.300079	7.04643e-05	4.96521e-09	0.300006	0.300678	0.300086	8.21346e-05	6.74609e-09	0.300003	0.300883	0.300072	6.61602e-05	4.37717e-09	0.3	0.300383	0.300084	8.33218e-05	6.94252e-09	0.300005	0.300823	0.300079	8.95148e-05	8.0129e-09	0.300004
31	0.310072	6.34163e-05	4.02163e-09	0.310004	0.3105	0.310069	5.91384e-05	3.49735e-09	0.310005	0.310705	0.310082	8.13846e-05	6.62346e-09	0.310001	0.310802	0.310088	8.71902e-05	7.60212e-09	0.310007	0.311085	0.310082	7.36157e-05	5.41927e-09	0.310005	0.310541	0.310083	8.20884e-05	6.73851e-09	0.310007	0.311043	0.310091	8.87676e-05	7.87969e-09	0.310005	0.310792	0.310072	6.59949e-05	4.35533e-09	0.310005	0.310562	0.310088	8.32935e-05	6.93781e-09	0.310004	0.310686	0.310085	0.000115657	1.33765e-08	0.310004
32	0.320073	6.13037e-05	3.75814e-09	0.320006	0.320399	0.320067	6.25177e-05	3.90846e-09	0.320004	0.320843	0.320076	7.51222e-05	5.64335e-09	0.320002	0.320642	0.320092	8.33236e-05	6.94282e-09	0.320005	0.320601	0.320072	6.47997e-05	4.199e-09	0.32	0.320398	0.320084	7.80662e-05	6.09433e-09	0.320007	0.320908	0.320095	9.30822e-05	8.6643e-09	0.320007	0.321028	0.320075	7.01285e-05	4.918e-09	0.320003	0.320444	0.320092	9.59085e-05	9.19844e-09	0.320004	0.321026	0.320079	8.15956e-05	6.65784e-09	0.320005
33	0.330072	6.68568e-05	4.46983e-09	0.330002	0.330456	0.330067	5.90794e-05	3.49037e-09	0.330003	0.330439	0.330083	8.52077e-05	7.26036e-09	0.330002	0.331058	0.330087	8.79907e-05	7.74237e-09	0.330003	0.330757	0.330079	7.63369e-05	5.82733e-09	0.330002	0.330697	0.330081	7.75959e-05	6.02113e-09	0.330007	0.3307	0.33009	0.00010272	1.05514e-08	0.330002	0.331108	0.330075	7.005e-05	4.907e-09	0.330001	0.330811	0.330083	7.83556e-05	6.1396e-09	0.330003	0.330737	0.330084	0.000107898	1.16419e-08	0.330005
34	0.340072	6.33324e-05	4.011e-09	0.340004	0.340397	0.340062	5.39832e-05	2.91419e-09	0.340001	0.340285	0.340083	8.47213e-05	7.1777e-09	0.340003	0.340978	0.340081	7.65978e-05	5.86722e-09	0.340001	0.340589	0.34008	7.37858e-05	5.44435e-09	0.340004	0.340576	0.340075	7.94515e-05	6.31254e-09	0.34	0.340894	0.340089	9.11754e-05	8.31295e-09	0.340004	0.341063	0.340077	6.9531e-05	4.83456e-09	0.340006	0.340577	0.340082	7.83565e-05	6.13974e-09	0.340002	0.340683	0.340082	8.87745e-05	7.88092e-09	0.340005
35	0.350072	6.14213e-05	3.77258e-09	0.350006	0.350392	0.350065	6.25025e-05	3.90656e-09	0.35	0.350601	0.350081	7.69043e-05	5.91427e-09	0.350003	0.350702	0.350091	8.28053e-05	6.85672e-09	0.350007	0.350618	0.350081	7.06079e-05	4.98548e-09	0.350005	0.350483	0.350073	7.23866e-05	5.23983e-09	0.35	0.350565	0.35009	9.2761e-05	8.60461e-09	0.350006	0.35098	0.350072	7.48402e-05	5.60105e-09	0.350004	0.350951	0.350086	8.04929e-05	6.4791e-09	0.350001	0.350531	0.350086	0.000109901	1.20782e-08	0.350005
36	0.360069	6.38073e-05	4.07138e-09	0.360002	0.360457	0.36007	6.53241e-05	4.26724e-09	0.360005	0.360758	0.360084	7.83046e-05	6.13162e-09	0.360004	0.360681	0.360087	7.89806e-05	6.23793e-09	0.360005	0.360585	0.360069	7.24807e-05	5.25345e-09	0.36	0.360565	0.360074	7.22493e-05	5.21997e-09	0.360001	0.360472	0.360084	9.38715e-05	8.81187e-09	0.360001	0.360967	0.360069	7.11098e-05	5.0566e-09	0.360001	0.360761	0.360083	8.10282e-05	6.56556e-09	0.36	0.360689	0.360087	0.00012819	1.64328e-08	0.360005
37	0.370069	6.03339e-05	3.64018e-09	0.370004	0.370473	0.370069	6.08814e-05	3.70654e-09	0.370004	0.370697	0.370083	7.81128e-05	6.10161e-09	0.370004	0.370521	0.370079	7.38524e-05	5.45417e-09	0.370003	0.370561	0.370078	7.06021e-05	4.98465e-09	0.370002	0.370458	0.370074	7.11726e-05	5.06554e-09	0.370001	0.37058	0.370088	8.54501e-05	7.30171e-09	0.370003	0.370743	0.370075	6.47298e-05	4.18994e-09	0.370007	0.370455	0.370092	8.17619e-05	6.68501e-09	0.370007	0.370582	0.370091	0.00010775	1.16101e-08	0.370005
38	0.380073	6.30972e-05	3.98125e-09	0.380006	0.380379	0.380066	6.44766e-05	4.15723e-09	0.380003	0.380861	0.380084	7.37469e-05	5.43861e-09	0.380005	0.380456	0.380084	8.5391e-05	7.29163e-09	0.380001	0.380868	0.380081	6.89541e-05	4.75467e-09	0.380004	0.380453	0.380069	6.70387e-05	4.49419e-09	0.380001	0.380594	0.380092	8.56236e-05	7.3314e-09	0.380005	0.380955	0.380078	6.91762e-05	4.78534e-09	0.380004	0.380525	0.380089	8.1453e-05	6.6346e-09	0.380006	0.380756	0.380089	0.000128516	1.65164e-08	0.380005
39	0.390068	6.2192e-05	3.86784e-09	0.390002	0.390333	0.390067	6.08279e-05	3.70004e-09	0.390001	0.390516	0.390087	8.12493e-05	6.60144e-09	0.390005	0.390857	0.390094	9.81453e-05	9.63249e-09	0.390006	0.391047	0.39008	7.36394e-05	5.42275e-09	0.390005	0.390592	0.390074	7.58049e-05	5.74639e-09	0.390001	0.390723	0.390092	9.22247e-05	8.50539e-09	0.390007	0.390958	0.390072	6.48978e-05	4.21172e-09	0.390002	0.390443	0.390096	8.95772e-05	8.02408e-09	0.390005	0.390679	0.39008	8.9668e-05	8.04035e-09	0.390006
40	0.400072	6.58137e-05	4.33144e-09	0.400004	0.400831	0.400064	5.69398e-05	3.24214e-09	0.4	0.400396	0.400085	8.46854e-05	7.17161e-09	0.400006	0.40093	0.400087	8.64075e-05	7.46625e-09	0.400005	0.400909	0.400073	6.76773e-05	4.58022e-09	0.4	0.400442	0.400077	7.93768e-05	6.30067e-09	0.400001	0.400952	0.400088	8.60384e-05	7.40261e-09	0.400002	0.400609	0.400071	6.84914e-05	4.69108e-09	0.4	0.400579	0.400086	8.54031e-05	7.29369e-09	0.400005	0.400693	0.400081	7.97957e-05	6.36736e-09	0.400006
41	0.410076	6.57512e-05	4.32322e-09	0.410006	0.410717	0.410068	5.90012e-05	3.48114e-09	0.410005	0.410474	0.410086	7.64256e-05	5.84087e-09	0.410006	0.4108	0.410081	7.83479e-05	6.13839e-09	0.410003	0.410719	0.410074	7.4492e-05	5.54906e-09	0.410002	0.410907	0.410071	6.80979e-05	4.63732e-09	0.410002	0.410545	0.410091	9.66599e-05	9.34313e-09	0.410004	0.410837	0.410075	7.25281e-05	5.26032e-09	0.410005	0.410823	0.410087	8.91908e-05	7.95499e-09	0.410004	0.410942	0.410085	0.000104217	1.08612e-08	0.410006
42	0.420072	6.34856e-05	4.03042e-09	0.420002	0.420622	0.420069	5.99678e-05	3.59614e-09	0.420004	0.420512	0.420083	7.13807e-05	5.0952e-09	0.420007	0.420626	0.42008	7.28496e-05	5.30706e-09	0.420001	0.420589	0.420076	6.99592e-05	4.89428e-09	0.420004	0.420482	0.420077	7.75822e-05	6.019e-09	0.420002	0.420767	0.420091	8.22652e-05	6.76756e-09	0.420006	0.420855	0.420074	7.59364e-05	5.76634e-09	0.420003	0.420683	0.420088	8.52425e-05	7.26628e-09	0.420003	0.420646	0.420084	8.82327e-05	7.78501e-09	0.420006
43	0.430071	6.59569e-05	4.35031e-09	0.430004	0.430425	0.43007	6.11265e-05	3.73644e-09	0.430003	0.430472	0.430076	8.159e-05	6.65693e-09	0.43	0.430873	0.430088	8.71928e-05	7.60259e-09	0.430006	0.430836	0.430078	6.99258e-05	4.88962e-09	0.430005	0.43057	0.430078	7.97468e-05	6.35955e-09	0.430002	0.43081	0.430089	9.43305e-05	8.89824e-09	0.43	0.430842	0.430072	7.3369e-05	5.38302e-09	0.430001	0.430681	0.430085	7.74025e-05	5.99115e-09	0.430002	0.430683	0.430082	8.57542e-05	7.35378e-09	0.430006
44	0.440075	6.31635e-05	3.98963e-09	0.440007	0.440496	0.440065	6.10343e-05	3.72518e-09	0.440001	0.440728	0.44008	7.46633e-05	5.5746e-09	0.440001	0.440474	0.440088	8.15452e-05	6.64962e-09	0.440004	0.440645	0.440071	7.09805e-05	5.03824e-09	0.44	0.440485	0.440074	7.23597e-05	5.23593e-09	0.440002	0.440967	0.440094	9.8775e-05	9.75651e-09	0.440002	0.440898	0.44008	7.73078e-05	5.97649e-09	0.440006	0.440874	0.440086	8.20978e-05	6.74004e-09	0.440001	0.440554	0.440082	8.33127e-05	6.94101e-09	0.440006
45	0.450072	6.94859e-05	4.82829e-09	0.450002	0.450581	0.450063	6.36216e-05	4.04771e-09	0.45	0.450905	0.450077	7.2586e-05	5.26872e-09	0.450001	0.450496	0.450084	8.12291e-05	6.59817e-09	0.450002	0.451035	0.450074	6.47774e-05	4.19611e-09	0.450002	0.450444	0.450079	7.47198e-05	5.58305e-09	0.450003	0.450739	0.450093	8.67641e-05	7.528e-09	0.450005	0.45069	0.450075	6.65045e-05	4.42284e-09	0.450004	0.450488	0.45008	7.67368e-05	5.88853e-09	0.45	0.450508	0.450082	7.76469e-05	6.02904e-09	0.450006
46	0.460074	6.51314e-05	4.2421e-09	0.460004	0.460501	0.460067	6.12367e-05	3.74993e-09	0.460005	0.460481	0.460081	7.69167e-05	5.91618e-09	0.460002	0.460737	0.460082	8.10452e-05	6.56833e-09	0.46	0.460717	0.460075	6.76883e-05	4.58171e-09	0.460004	0.460576	0.460074	7.04211e-05	4.95913e-09	0.460003	0.460953	0.460096	9.4365e-05	8.90475e-09	0.460007	0.460817	0.460078	7.65897e-05	5.86598e-09	0.460001	0.460783	0.460092	8.22647e-05	6.76749e-09	0.460007	0.460756	0.46009	0.000125507	1.57521e-08	0.460007
47	0.470074	6.78785e-05	4.6075e-09	0.470007	0.470744	0.470064	5.63576e-05	3.17618e-09	0.470004	0.470618	0.470079	7.51445e-05	5.6467e-09	0.470002	0.470926	0.470085	7.99494e-05	6.3919e-09	0.470006	0.470684	0.470079	7.72356e-05	5.96533e-09	0.470005	0.470947	0.470076	7.23208e-05	5.2303e-09	0.470003	0.470675	0.470087	9.12365e-05	8.3241e-09	0.470001	0.470998	0.470076	6.39434e-05	4.08876e-09	0.470007	0.470433	0.470089	7.91961e-05	6.27203e-09	0.470006	0.470763	0.470086	9.64015e-05	9.29325e-09	0.470007
48	0.48007	6.52364e-05	4.25579e-09	0.480002	0.480664	0.480067	6.00083e-05	3.601e-09	0.480003	0.480425	0.480082	7.50728e-05	5.63593e-09	0.480003	0.480687	0.480089	8.33913e-05	6.95412e-09	0.480004	0.480667	0.480073	7.23725e-05	5.23778e-09	0.48	0.480521	0.480083	8.22429e-05	6.7639e-09	0.480003	0.480997	0.480087	9.03421e-05	8.1617e-09	0.480003	0.48093	0.480075	7.19488e-05	5.17663e-09	0.480004	0.480735	0.480087	7.92254e-05	6.27666e-09	0.480005	0.480619	0.480082	9.62603e-05	9.26605e-09	0.480007
49	0.490072	6.6457e-05	4.41654e-09	0.490005	0.490859	0.490065	5.72034e-05	3.27223e-09	0.490001	0.490351	0.490088	0.000102365	1.04785e-08	0.490003	0.490986	0.490083	8.01956e-05	6.43134e-09	0.490002	0.490696	0.490077	7.44405e-05	5.54138e-09	0.490002	0.490509	0.490076	7.44371e-05	5.54089e-09	0.490003	0.490976	0.490091	8.38023e-05	7.02282e-09	0.490006	0.490566	0.490075	7.06408e-05	4.99012e-09	0.490002	0.490653	0.490089	8.07041e-05	6.51315e-09	0.490005	0.490557	0.490082	8.3275e-05	6.93473e-09	0.490007
50	0.500067	6.14256e-05	3.7731e-09	0.5	0.500414	0.500068	6.55002e-05	4.29028e-09	0.5	0.500859	0.500081	7.55953e-05	5.71465e-09	0.500004	0.500673	0.500084	8.59677e-05	7.39045e-09	0.5	0.500709	0.500076	6.74504e-05	4.54956e-09	0.500004	0.500561	0.500077	7.23682e-05	5.23715e-09	0.500004	0.50064	0.500087	9.44005e-05	8.91146e-09	0.5	0.501052	0.500074	7.15364e-05	5.11746e-09	0.5	0.500492	0.500086	9.30305e-05	8.65467e-09	0.500004	0.500882	0.500076	9.74797e-05	9.50228e-09	0.5
[truncated: 424 more columns]
