# Supplementary material for: Assessing the Sensitivity of OCT-A Retinal Vasculature Metrics
Source: Transl Vis Sci Technol. 2023 Aug 2;12(8):2. doi: 10.1167/tvst.12.8.2 (PMC10405864; doi:10.1167/tvst.12.8.2)
Supplement: Supplement 4 [file tvst-12-8-2_s004.xlsx]

## Sheet: NEWMetricLoss
Supplementary Table S3. Change in metric values over 1-50% capillary loss
Table depicts the average change in metric value for all 94 participants from 0-50% capillary loss. FAZ = Foveal Avascular Zone. PICA = parafoveal intercapillary area. VCI = vessel complexity index. VPI = vessel perimeter index. FD = fractal dimension. SD = standard deviation. Avg = average
Loss (%)	FAZ Area Avg	Ratio	Percent Change (%)		Vessel Density Avg	Ratio	Percent Change (%)		PICA Avg with FAZ Avg	Ratio	Percent Change (%)		Summed PICA with FAZ Avg	Ratio	Percent Change (%)		PICA Regularity with FAZ Avg	Ratio	Percent Change (%)		PICA SD with FAZ Avg	Ratio	Percent Change (%)		PICA Avg no FAZ Avg	Ratio	Percent Change (%)		Summed PICA no FAZ Avg	Ratio	Percent Change (%)		PICA Regularity no FAZ Avg	Ratio	Percent Change (%)		PICA SD no FAZ Avg	Ratio	Percent Change (%)		VCI Avg	Ratio	Percent Change (%)		VPI Avg	Ratio	Percent Change (%)		FD Avg
0	0.27234	1	8.88178e-14		48.9056	1	-4.44089e-14		0.00131601	1	8.88178e-14		2.89497	1	8.88178e-14		0.242469	1	-1.44329e-13		0.00604696	1	0		0.00119121	1	-1.9984e-13		2.62263	1	-1.33227e-13		0.766774	1	4.44089e-14		0.00156357	1	1.33227e-13		2949.18	1	2.22045e-14		0.0938126	1	0		1.86174
1	0.276819	1.01644	1.64434		48.6489	0.994752	-0.52481		0.00135558	1.03007	3.00659		2.90951	1.00502	0.502327		0.241711	0.996874	-0.312551		0.00622992	1.03026	3.02572		0.00122558	1.02885	2.88513		2.63269	1.00384	0.383738		0.75343	0.982597	-1.7403		0.00163775	1.04744	4.7441		2941.82	0.997503	-0.24973		0.0934489	0.996123	-0.387747		1.86137
2	0.281601	1.034	3.40036		48.394	0.98954	-1.04596		0.00139669	1.06131	6.13081		2.92395	1.01001	1.00115		0.240838	0.993275	-0.672507		0.00642458	1.06245	6.24476		0.00126113	1.05869	5.86936		2.64235	1.00752	0.752013		0.740382	0.965581	-3.44189		0.00171553	1.09719	9.71877		2934.46	0.995006	-0.499371		0.0930867	0.992262	-0.773807		1.86099
3	0.286557	1.0522	5.22018		48.1385	0.984317	-1.56834		0.00143987	1.09412	9.41151		2.93843	1.01501	1.50116		0.239889	0.989358	-1.0642		0.00662966	1.09636	9.6362		0.00129837	1.08995	8.99537		2.65187	1.01115	1.11496		0.727262	0.94847	-5.15298		0.0017986	1.15032	15.0319		2927.02	0.992486	-0.751447		0.0927226	0.988381	-1.16189		1.86062
4	0.291841	1.07161	7.16051		47.883	0.979092	-2.09078		0.00148521	1.12857	12.8567		2.9529	1.02001	2.00121		0.238885	0.985219	-1.47808		0.00684932	1.13269	13.2688		0.0013373	1.12264	12.2639		2.66106	1.01465	1.46546		0.714053	0.931243	-6.87566		0.00188747	1.20716	20.7156		2919.55	0.989954	-1.00465		0.0923578	0.984492	-1.55075		1.86024
5	0.297414	1.09207	9.20669		47.6269	0.973856	-2.61445		0.00153278	1.16472	16.4716		2.96741	1.02502	2.50245		0.237774	0.980639	-1.9361		0.00708247	1.17124	17.1245		0.001378	1.1568	15.6803		2.67	1.01806	1.80626		0.70099	0.914207	-8.5793		0.00198167	1.2674	26.7401		2911.98	0.987386	-1.26142		0.0919906	0.980578	-1.9422		1.85987
6	0.303336	1.11381	11.3813		47.3707	0.968616	-3.13844		0.00158296	1.20285	20.2846		2.98193	1.03004	3.004		0.236539	0.975544	-2.44557		0.00733251	1.21259	21.2595		0.00142073	1.19268	19.2675		2.6786	1.02134	2.13408		0.687792	0.896994	-10.3006		0.0020829	1.33215	33.2145		2904.41	0.98482	-1.518		0.0916231	0.976661	-2.33392		1.85948
7	0.309534	1.13657	13.6571		47.1137	0.96336	-3.66399		0.00163573	1.24294	24.2943		2.9965	1.03507	3.50702		0.235264	0.970286	-2.97137		0.00759811	1.25652	25.6517		0.00146551	1.23026	23.0265		2.68696	1.02453	2.45302		0.674265	0.879353	-12.0647		0.00219224	1.40207	40.2073		2896.7	0.982204	-1.7796		0.0912524	0.972709	-2.7291		1.8591
8	0.315835	1.15971	15.9707		46.8563	0.958098	-4.19016		0.00169126	1.28514	28.5138		3.01107	1.04011	4.01065		0.234093	0.965455	-3.45447		0.00787597	1.30247	30.2468		0.00151256	1.26976	26.9762		2.69524	1.02769	2.7687		0.660768	0.861751	-13.8249		0.00230949	1.47706	47.7065		2888.89	0.979555	-2.04447		0.0908796	0.968736	-3.12642		1.85872
9	0.322908	1.18568	18.5679		46.5988	0.952833	-4.71672		0.00174993	1.32972	32.9722		3.02567	1.04515	4.51466		0.23253	0.959008	-4.09917		0.00818291	1.35323	35.3227		0.00156182	1.31111	31.1114		2.70276	1.03055	3.05534		0.647176	0.844025	-15.5975		0.00243575	1.55781	55.7812		2881.07	0.976906	-2.30942		0.0905065	0.964758	-3.52417		1.85833
10	0.330014	1.21177	21.177		46.3405	0.94755	-5.245		0.00181178	1.37672	37.6723		3.0403	1.0502	5.02031		0.231098	0.953104	-4.68957		0.00850311	1.40618	40.6179		0.00161369	1.35466	35.466		2.71029	1.03343	3.34256		0.633257	0.825873	-17.4127		0.00257273	1.64542	64.5424		2873.11	0.974207	-2.57934		0.0901301	0.960746	-3.92543		1.85794
11	0.337696	1.23998	23.9978		46.0819	0.942264	-5.77363		0.00187702	1.4263	42.6296		3.05495	1.05526	5.52629		0.229479	0.946425	-5.35754		0.0088494	1.46345	46.3447		0.00166802	1.40027	40.0272		2.71726	1.03608	3.60817		0.619503	0.807935	-19.2065		0.00271936	1.7392	73.9202		2865.07	0.971479	-2.85207		0.089752	0.956716	-4.32845		1.85755
12	0.345676	1.26928	26.9278		45.823	0.93697	-6.30301		0.0019462	1.47886	47.8864		3.06962	1.06033	6.03299		0.227902	0.939923	-6.00773		0.00921857	1.5245	52.4497		0.00172544	1.44847	44.8473		2.72395	1.03863	3.86321		0.60524	0.789333	-21.0667		0.00288036	1.84217	84.2173		2856.99	0.968738	-3.12622		0.0893727	0.952673	-4.73273		1.85716
13	0.354294	1.30092	30.0924		45.5629	0.931651	-6.83491		0.00201932	1.53442	53.4424		3.08436	1.06542	6.54211		0.226101	0.932494	-6.7506		0.0096188	1.59068	59.0685		0.00178566	1.49903	49.9029		2.73007	1.04097	4.09658		0.591067	0.770849	-22.9151		0.0030536	1.95297	95.2971		2848.67	0.965917	-3.40829		0.0889884	0.948576	-5.14238		1.85676
14	0.363003	1.3329	33.2903		45.303	0.926336	-7.36643		0.00209679	1.59329	59.3288		3.09909	1.07051	7.05086		0.224429	0.925601	-7.43995		0.0100399	1.66032	66.0322		0.00184936	1.55251	55.2505		2.73608	1.04326	4.32609		0.576317	0.751613	-24.8387		0.00324487	2.0753	107.53		2840.38	0.963108	-3.68919		0.0886046	0.944485	-5.55146		1.85636
15	0.372476	1.36768	36.7685		45.042	0.920999	-7.90011		0.00217887	1.65566	65.566		3.11388	1.07562	7.56167		0.222455	0.917458	-8.25424		0.0104983	1.73613	73.6134		0.00191631	1.6087	60.8701		2.7414	1.04529	4.52876		0.561784	0.73266	-26.734		0.00345097	2.20711	120.711		2831.91	0.960237	-3.97632		0.0882168	0.940351	-5.96488		1.85596
16	0.38225	1.40357	40.3574		44.7808	0.915659	-8.43409		0.00226616	1.72199	72.1988		3.12867	1.08073	8.07278		0.220603	0.909818	-9.01818		0.0109873	1.817	81.7004		0.0019872	1.66822	66.8219		2.74642	1.0472	4.72027		0.546793	0.713109	-28.6891		0.00367869	2.35275	135.275		2823.4	0.95735	-4.26503		0.0878279	0.936206	-6.37944		1.85556
17	0.392676	1.44186	44.1859		44.5189	0.910304	-8.96964		0.00235896	1.7925	79.2503		3.14351	1.08585	8.58538		0.218659	0.901801	-9.81991		0.0115178	1.90473	90.4726		0.00206203	1.73103	73.1035		2.75084	1.04889	4.88854		0.531767	0.693512	-30.6488		0.00392734	2.51178	151.178		2814.77	0.954423	-4.55767		0.0874363	0.932031	-6.7969		1.85516
18	0.404002	1.48344	48.3444		44.2565	0.904939	-9.50608		0.00245768	1.86752	86.7519		3.15838	1.09099	9.09885		0.216371	0.892368	-10.7632		0.0120975	2.00059	100.059		0.00214085	1.79721	79.7205		2.75437	1.05023	5.02349		0.516505	0.673608	-32.6392		0.00420084	2.6867	168.67		2806.02	0.951457	-4.85429		0.0870422	0.92783	-7.21697		1.85475
19	0.415711	1.52644	52.6439		43.9934	0.899559	-10.0441		0.00256227	1.94699	94.6992		3.17329	1.09614	9.61385		0.21423	0.883537	-11.6463		0.0127189	2.10336	110.336		0.00222389	1.86691	86.6913		2.75757	1.05145	5.1455		0.500903	0.65326	-34.674		0.00450363	2.88035	188.035		2797.05	0.948416	-5.15835		0.0866438	0.923584	-7.64162		1.85435
20	0.427882	1.57113	57.1128		43.73	0.894172	-10.5828		0.00267404	2.03193	103.193		3.18821	1.10129	10.1295		0.212021	0.874425	-12.5575		0.0133849	2.21349	121.349		0.00231218	1.94103	94.1031		2.76033	1.05251	5.25062		0.485374	0.633008	-36.6992		0.00483709	3.09362	209.362		2788.1	0.94538	-5.46202		0.0862451	0.919333	-8.06666		1.85394
21	0.441531	1.62125	62.1248		43.4653	0.888759	-11.1241		0.00279335	2.12258	112.258		3.20321	1.10648	10.6475		0.209503	0.864039	-13.5961		0.0141278	2.33635	133.635		0.00240497	2.01893	101.893		2.76168	1.05302	5.30198		0.469795	0.61269	-38.731		0.00520182	3.32689	232.689		2778.91	0.942265	-5.77346		0.0858415	0.915031	-8.4969		1.85353
22	0.455928	1.67411	67.4112		43.2002	0.883339	-11.6661		0.00291995	2.21879	121.879		3.21823	1.11166	11.1663		0.206852	0.853106	-14.6894		0.0149313	2.46923	146.923		0.00250248	2.10078	110.078		2.7623	1.05326	5.3257		0.454142	0.592277	-40.7723		0.00560397	3.58409	258.409		2769.63	0.939117	-6.08826		0.0854357	0.910706	-8.92939		1.85311
23	0.471526	1.73139	73.1385		42.935	0.877917	-12.2083		0.00305606	2.32221	132.221		3.23325	1.11685	11.6853		0.204138	0.841913	-15.8087		0.015818	2.61587	161.587		0.00260607	2.18775	118.775		2.76173	1.05304	5.3038		0.438521	0.571905	-42.8095		0.00605111	3.87007	287.007		2760.27	0.935944	-6.40557		0.0850286	0.906366	-9.36338		1.8527
24	0.48766	1.79063	79.0626		42.6684	0.872466	-12.7534		0.0032014	2.43265	143.265		3.24836	1.12207	12.207		0.201447	0.830818	-16.9182		0.0167729	2.77377	177.377		0.00271584	2.27989	127.989		2.7607	1.05265	5.2646		0.422746	0.551331	-44.8669		0.00654887	4.18842	318.842		2750.68	0.932694	-6.73063		0.0846163	0.901972	-9.80283		1.85228
25	0.505965	1.85784	85.7842		42.4014	0.867006	-13.2994		0.00335663	2.55061	155.061		3.26349	1.1273	12.7296		0.198309	0.817873	-18.2127		0.0178455	2.95115	195.115		0.00283056	2.3762	137.62		2.75752	1.05143	5.14347		0.407187	0.531039	-46.8961		0.0070932	4.53654	353.654		2740.99	0.929408	-7.0592		0.0842019	0.897554	-10.2446		1.85187
26	0.525906	1.93106	93.106		42.1334	0.861526	-13.8474		0.00352209	2.67634	167.634		3.27867	1.13254	13.2542		0.195085	0.804579	-19.5421		0.0190314	3.14727	214.727		0.00295037	2.47678	147.678		2.75277	1.04962	4.96216		0.391908	0.511113	-48.8887		0.00769003	4.91826	391.826		2731.13	0.926062	-7.39383		0.0837836	0.893095	-10.6905		1.85145
27	0.547634	2.01084	101.084		41.8652	0.856041	-14.3959		0.00369988	2.81143	181.143		3.29387	1.13779	13.7792		0.191724	0.790714	-20.9286		0.0203453	3.36455	236.455		0.00307679	2.5829	158.29		2.74624	1.04713	4.71317		0.376903	0.491544	-50.8456		0.00835015	5.34044	434.044		2721.15	0.922679	-7.73208		0.0833633	0.888615	-11.1385		1.85103
28	0.571696	2.09919	109.919		41.5957	0.850532	-14.9468		0.00389012	2.95599	195.599		3.30914	1.14307	14.3065		0.188117	0.775841	-22.4159		0.02181	3.60677	260.677		0.00320841	2.6934	169.34		2.73744	1.04378	4.37783		0.362142	0.472294	-52.7706		0.00906999	5.80083	480.083		2710.98	0.919232	-8.07679		0.0829386	0.884088	-11.5912		1.85061
29	0.598846	2.19889	119.889		41.3261	0.845018	-15.4982		0.00409455	3.11133	211.133		3.32441	1.14834	14.8343		0.184257	0.759922	-24.0078		0.0234645	3.88039	288.039		0.00334532	2.80833	180.833		2.72557	1.03925	3.92511		0.347665	0.453413	-54.6587		0.00985968	6.30588	530.588		2700.69	0.915743	-8.42572		0.0825118	0.879538	-12.0462		1.85018
30	0.629772	2.31244	131.244		41.0547	0.839469	-16.0531		0.0043126	3.27702	227.702		3.33979	1.15365	15.3654		0.179976	0.742266	-25.7734		0.0253332	4.1894	318.94		0.00348523	2.92579	192.579		2.71002	1.03332	3.33222		0.333724	0.435231	-56.4769		0.0107129	6.85158	585.158		2690.16	0.912172	-8.78282		0.0820793	0.874928	-12.5072		1.84976
31	0.662447	2.43242	143.242		40.7835	0.833923	-16.6077		0.00454767	3.45564	245.564		3.35516	1.15896	15.8962		0.17591	0.725497	-27.4503		0.0273817	4.52819	352.819		0.00363247	3.04939	204.939		2.69271	1.02672	2.67229		0.320234	0.417638	-58.2362		0.011648	7.44961	644.961		2679.59	0.908588	-9.14121		0.0816463	0.870312	-12.9688		1.84933
32	0.700974	2.57389	157.389		40.5108	0.828347	-17.1653		0.00479738	3.64539	264.539		3.37061	1.1643	16.43		0.171365	0.706749	-29.3251		0.029731	4.91668	391.668		0.00377825	3.17177	217.177		2.66964	1.01792	1.79241		0.307448	0.400964	-59.9036		0.0126244	8.07411	707.411		2668.65	0.904878	-9.51223		0.0812059	0.865618	-13.4382		1.84891
33	0.74439	2.73331	173.331		40.2374	0.822756	-17.7244		0.00506563	3.84923	284.923		3.3861	1.16965	16.965		0.166599	0.687094	-31.2906		0.0323918	5.35671	435.671		0.00392561	3.29547	229.547		2.64171	1.00728	0.727624		0.29501	0.384741	-61.5259		0.013679	8.74859	774.859		2657.64	0.901143	-9.88567		0.0807637	0.860904	-13.9096		1.84848
34	0.792683	2.91063	191.063		39.9633	0.817152	-18.2848		0.00535384	4.06823	306.823		3.40163	1.17501	17.5015		0.161755	0.667117	-33.2883		0.0353625	5.84798	484.798		0.00407427	3.42027	242.027		2.60895	0.994783	-0.521652		0.283507	0.369741	-63.0259		0.0147824	9.45425	845.425		2646.45	0.897352	-10.2648		0.080318	0.856154	-14.3846		1.84805
35	0.844975	3.10264	210.264		39.6882	0.811528	-18.8472		0.00566251	4.30278	330.278		3.41721	1.1804	18.0398		0.157089	0.647872	-35.2128		0.0386448	6.39078	539.078		0.00422334	3.54541	254.541		2.57224	0.980787	-1.92132		0.272619	0.35554	-64.446		0.0159409	10.1952	919.518		2635.09	0.893497	-10.6503		0.0798684	0.851361	-14.8639		1.84762
36	0.906382	3.32812	232.812		39.4126	0.805892	-19.4108		0.00598989	4.55155	355.155		3.43283	1.18579	18.5792		0.151938	0.626627	-37.3373		0.0424259	7.01608	601.608		0.00436052	3.66057	266.057		2.52645	0.963327	-3.66726		0.262378	0.342184	-65.7816		0.0171067	10.9408	994.079		2623.5	0.889567	-11.0433		0.0794147	0.846525	-15.3475		1.84719
37	0.974319	3.57758	257.758		39.1357	0.80023	-19.977		0.00634214	4.81921	381.921		3.44852	1.19121	19.1212		0.146778	0.605347	-39.4653		0.0466591	7.71612	671.612		0.00449237	3.77126	277.126		2.4742	0.943405	-5.65948		0.25261	0.329445	-67.0555		0.0183098	11.7103	1071.03		2611.74	0.885582	-11.4418		0.0789572	0.841648	-15.8352		1.84676
38	1.04701	3.84447	284.447		38.8581	0.794554	-20.5446		0.00671845	5.10516	410.516		3.46425	1.19664	19.6645		0.141851	0.585027	-41.4973		0.051273	8.47913	747.913		0.00461944	3.87793	287.793		2.41724	0.921687	-7.83126		0.243693	0.317816	-68.2184		0.0195193	12.4838	1148.38		2599.8	0.881531	-11.8469		0.0784958	0.83673	-16.327		1.84633
39	1.12591	4.13422	313.422		38.5791	0.78885	-21.115		0.00711788	5.40868	440.868		3.48005	1.2021	20.2105		0.137066	0.565291	-43.4709		0.0563624	9.32078	832.078		0.00473361	3.97378	297.378		2.35414	0.897626	-10.2374		0.235315	0.306889	-69.3111		0.0207251	13.255	1225.5		2587.55	0.877379	-12.2621		0.0780284	0.831748	-16.8252		1.8459
40	1.21325	4.4549	345.49		38.2995	0.783132	-21.6868		0.00754758	5.73519	473.519		3.4959	1.20758	20.7577		0.132266	0.545496	-45.4504		0.062041	10.2599	925.986		0.00483302	4.05723	305.723		2.28265	0.870366	-12.9634		0.227662	0.296908	-70.3092		0.0218683	13.9861	1298.61		2575.19	0.873186	-12.6814		0.0775585	0.826738	-17.3262		1.84546
41	1.30489	4.7914	379.14		38.0183	0.777381	-22.2619		0.00800025	6.07916	507.916		3.51183	1.21308	21.3082		0.127725	0.52677	-47.323		0.0681529	11.2706	1027.06		0.00491734	4.12801	312.801		2.20694	0.8415	-15.85		0.220629	0.287737	-71.2263		0.0229735	14.693	1369.3		2562.48	0.868877	-13.1123		0.0770816	0.821655	-17.8345		1.84503
42	1.40003	5.14075	414.075		37.7371	0.771633	-22.8367		0.00848453	6.44715	544.715		3.52776	1.21858	21.8584		0.123642	0.509929	-49.0071		0.0747256	12.3575	1135.75		0.00499038	4.18933	318.933		2.12773	0.811296	-18.8704		0.21392	0.278987	-72.1013		0.0240522	15.3829	1438.29		2549.71	0.864548	-13.5452		0.0766038	0.816562	-18.3438		1.84459
43	1.50047	5.50954	450.954		37.4547	0.765857	-23.4143		0.0089976	6.83702	583.702		3.54376	1.22411	22.4112		0.119682	0.493598	-50.6402		0.0817979	13.5271	1252.71		0.00504424	4.23454	323.454		2.0433	0.779102	-22.0898		0.207773	0.270971	-72.9029		0.0250486	16.0202	1502.02		2536.63	0.860114	-13.9886		0.0761199	0.811404	-18.8596		1.84416
44	1.60377	5.88886	488.886		37.1709	0.760054	-23.9946		0.00954404	7.25224	625.224		3.55984	1.22967	22.9666		0.116048	0.47861	-52.139		0.0893166	14.7705	1377.05		0.00508407	4.26798	326.798		1.95607	0.745844	-25.4156		0.202152	0.26364	-73.636		0.0259567	16.6009	1560.09		2523.39	0.855623	-14.4377		0.075632	0.806203	-19.3797		1.84372
45	1.70817	6.2722	527.22		36.8863	0.754235	-24.5765		0.0101248	7.69356	669.356		3.57597	1.23524	23.5237		0.112883	0.465556	-53.4444		0.0972469	16.082	1508.2		0.00510936	4.28921	328.921		1.8678	0.712186	-28.7814		0.197227	0.257216	-74.2784		0.0267615	17.1157	1611.57		2509.84	0.851029	-14.8971		0.0751386	0.800943	-19.9057		1.84329
46	1.81684	6.67119	567.119		36.6005	0.748392	-25.1608		0.0107347	8.15696	715.696		3.59216	1.24083	24.0829		0.109798	0.452834	-54.7166		0.105679	17.4765	1647.65		0.00510847	4.28846	328.846		1.77532	0.676926	-32.3074		0.192739	0.251364	-74.8636		0.0274216	17.5378	1653.78		2496.07	0.846358	-15.3642		0.0746406	0.795635	-20.4365		1.84285
47	1.92295	7.06083	606.083		36.3134	0.74252	-25.748		0.0113856	8.65157	765.157		3.60843	1.24645	24.6449		0.107249	0.442319	-55.7681		0.114351	18.9105	1791.05		0.00510301	4.28388	328.388		1.68548	0.642668	-35.7332		0.18865	0.246031	-75.3969		0.0280004	17.908	1690.8		2482.04	0.841604	-15.8396		0.0741372	0.790269	-20.9731		1.84242
48	2.02961	7.45248	645.248		36.0254	0.736631	-26.3369		0.0120722	9.17333	817.333		3.62475	1.25209	25.2086		0.104929	0.432754	-56.7246		0.123408	20.4082	1940.82		0.00508024	4.26477	326.477		1.59514	0.608221	-39.1779		0.184974	0.241237	-75.8763		0.02848	18.2148	1721.48		2467.75	0.836759	-16.3241		0.073629	0.784852	-21.5148		1.84198
49	2.13222	7.82923	682.923		35.7369	0.730732	-26.9268		0.012801	9.72708	872.708		3.64109	1.25773	25.7732		0.103061	0.42505	-57.495		0.132667	21.9395	2093.95		0.00505308	4.24197	324.197		1.50888	0.57533	-42.467		0.181662	0.236918	-76.3082		0.0289179	18.4948	1749.48		2453.31	0.831862	-16.8138		0.0731179	0.779404	-22.0596		1.84154
50	2.23207	8.1959	719.59		35.4465	0.724794	-27.5206		0.0135671	10.3092	930.923		3.65755	1.26342	26.3416		0.101576	0.418924	-58.1076		0.142086	23.4971	2249.71		0.0050183	4.21277	321.277		1.42547	0.543529	-45.6471		0.178939	0.233366	-76.6634		0.0291938	18.6713	1767.13		2438.49	0.826835	-17.3165		0.0725991	0.773873	-22.6127		1.84111
[truncated: 2 more columns]
